# Supplementary material for: Crimean–Congo Hemorrhagic Fever Virus Past Infections Are Associated with Two Innate Immune Response Candidate Genes in Dromedaries
Source: Cells. 2021 Dec 21;11(1):8. doi: 10.3390/cells11010008 (PMC8750074; doi:10.3390/cells11010008)
Supplement: Supplementary file 1 [file cells-11-00008-s001.zip]

Archive with 1 entries (1 files):
- cells-1501230-supplementary.pdf
